# Supplementary material for: On the genus Polypedilum, subgenus Collartomyia, with description of P. (Col.) baishanzuensis sp. nov. from Baishanzu Nature Reserve, China (Diptera, Chironomidae)
Source: Zookeys. 2021 Oct 22;1065:1–12. doi: 10.3897/zookeys.1065.69870 (PMC8556210; doi:10.3897/zookeys.1065.69870)
Supplement: XML Treatment for Polypedilum (Collartomyia) baishanzuensis [file zookeys.1065.69870-treatment1.xml]

<!DOCTYPE tp:taxon-treatment
  PUBLIC "-//TaxonX//DTD Taxonomic Treatment Publishing DTD v0 20100105//EN" "tax-treatment-NSO.dtd">
<tp:taxon-treatment xmlns:tp="http://www.plazi.org/taxpub"><tp:treatment-meta><kwd-group><label>Taxon classification</label><kwd><named-content xmlns:xlink="http://www.w3.org/1999/xlink" content-type="kingdom">Animalia</named-content></kwd><kwd><named-content xmlns:xlink="http://www.w3.org/1999/xlink" content-type="order">Diptera</named-content></kwd><kwd><named-content xmlns:xlink="http://www.w3.org/1999/xlink" content-type="family">Chironomidae</named-content></kwd></kwd-group><mixed-citation publication-type="journal"><person-group><name><surname>Song</surname><given-names>Chao</given-names></name><name><surname>Zhu</surname><given-names>Binqing</given-names></name><name><surname>Liu</surname><given-names>Wei</given-names></name><name><surname>Qi</surname><given-names>Xin</given-names></name></person-group><article-title>On the genus <italic><tp:taxon-name><tp:taxon-name-part taxon-name-part-type="genus" reg="Polypedilum">Polypedilum</tp:taxon-name-part></tp:taxon-name></italic>, subgenus <tp:taxon-name><tp:taxon-name-part taxon-name-part-type="genus" reg="Polypedilum"/><tp:taxon-name-part taxon-name-part-type="subgenus" reg="Collartomyia">Collartomyia</tp:taxon-name-part></tp:taxon-name>, with description of <tp:taxon-name><tp:taxon-name-part taxon-name-part-type="genus" reg="Polypedilum">P.</tp:taxon-name-part> (<tp:taxon-name-part taxon-name-part-type="subgenus" reg="Collartomyia">Col.</tp:taxon-name-part>) <tp:taxon-name-part taxon-name-part-type="species" reg="baishanzuensis">baishanzuensis</tp:taxon-name-part></tp:taxon-name> sp. nov. from Baishanzu Nature Reserve, China (<tp:taxon-name><tp:taxon-name-part taxon-name-part-type="order">Diptera</tp:taxon-name-part></tp:taxon-name>, <tp:taxon-name><tp:taxon-name-part taxon-name-part-type="family">Chironomidae</tp:taxon-name-part></tp:taxon-name>)</article-title><source>Zookeys</source><day>22</day><month>10</month><year>2021</year><volume>1065</volume><fpage>1</fpage><lpage>12</lpage><pub-id pub-id-type="doi">10.3897/zookeys.1065.69870</pub-id></mixed-citation></tp:treatment-meta><tp:nomenclature><tp:taxon-name><object-id xmlns:xlink="http://www.w3.org/1999/xlink" content-type="arpha" xlink:type="simple">B0435B89-388C-5646-92EF-8058A1F1F708</object-id><tp:taxon-name-part taxon-name-part-type="genus" reg="Polypedilum">Polypedilum</tp:taxon-name-part> (<tp:taxon-name-part taxon-name-part-type="subgenus" reg="Collartomyia">Collartomyia</tp:taxon-name-part>) <tp:taxon-name-part taxon-name-part-type="species" reg="baishanzuensis">baishanzuensis</tp:taxon-name-part><object-id xmlns:xlink="http://www.w3.org/1999/xlink" content-type="zoobank" xlink:type="simple">http://zoobank.org/F43550CB-6444-4F86-9F41-09D2121DD6C1</object-id></tp:taxon-name><tp:taxon-authority>Song &amp; Qi</tp:taxon-authority><tp:taxon-status xmlns:xlink="http://www.w3.org/1999/xlink" xlink:type="simple">sp. nov.</tp:taxon-status><xref ref-type="fig" rid="F2">Figs 2</xref><xref ref-type="fig" rid="F3">, 3</xref><xref ref-type="fig" rid="F4">, 4</xref></tp:nomenclature><tp:treatment-sec sec-type="type material" id="SECID0EWOAG"><title>Type material.</title><p><bold><italic>Holotype</italic></bold> (<abbrev xmlns:xlink="http://www.w3.org/1999/xlink" xlink:title="Barcode of Life Data Systems" id="ABBRID0EBPAG" xlink:type="simple">BOLD</abbrev> &amp; <abbrev xmlns:xlink="http://www.w3.org/1999/xlink" content-type="institution" xlink:title="College of Life Sciences, Taizhou University, Taizhou, China" id="ABBRID0EFPAG" xlink:type="simple">TZU</abbrev> sample ID: ZJCH193; Field ID: BSZ60) 1 ♂, China, Zhejiang Province, Lishui City, Qingyuan county, Baishanzu National Nature Reserve, <named-content xmlns:xlink="http://www.w3.org/1999/xlink" content-type="dwc:verbatimCoordinates" xlink:type="simple"><named-content content-type="geo-json" specific-use="{&#34;type&#34;:&#34;Point&#34;,&#34;coordinates&#34;:[119.310000,27.760000]}" id="NCID0ENPAG" xlink:type="simple">27.76°N, 119.31°E</named-content></named-content>, 11.VIII.2020, Qi X., light trap.</p><p>The holotype is deposited in the collection of the College of Life Sciences, Taizhou University, Taizhou, China (<abbrev xmlns:xlink="http://www.w3.org/1999/xlink" content-type="institution" xlink:title="College of Life Sciences, Taizhou University, Taizhou, China" id="ABBRID0EUPAG" xlink:type="simple">TZU</abbrev>).</p></tp:treatment-sec><tp:treatment-sec sec-type="description" id="SECID0EZPAG"><title>Diagnostic characters.</title><p>The male adult can be distinguished from other <tp:taxon-name><tp:taxon-name-part taxon-name-part-type="genus" reg="Polypedilum">P.</tp:taxon-name-part> (<tp:taxon-name-part taxon-name-part-type="subgenus" reg="Collartomyia">Collartomyia</tp:taxon-name-part>)</tp:taxon-name> species by the following combination of characters: most of the body yellowish; wing with distinct spots on 70% of the proximal part; tarsomeres dark brown; tergite without dark brown band pigmentation; superior volsella with six inner basal setae and three outer lateral setae; dorsal side of inferior volsella with three distinct setiferous tubercles.</p></tp:treatment-sec><tp:treatment-sec sec-type="etymology" id="SECID0EKQAG"><title>Etymology.</title><p>The specific name refers to the Baishanzu National Nature Reserve, where the holotype was collected.</p><p>Adult male (n = 1). Total length 4.40 mm; wing length 2.75 mm; total length / wing length 1.60; wing length / length of profemur 2.11.</p><p><bold><italic>Coloration</italic></bold> (Fig. <xref ref-type="fig" rid="F2">2</xref>). Head, thorax and abdomen yellowish; palpomeres dark brown to blackish; femur, tibia and tarsomeres ta1–ta5 of P1 blackish; tarsomeres ta1-ta5 of P2 dark brown; tarsomeres ta3–ta5 of P3 dark brown; gonocoxite and proximal half of gonostylus dark brown.</p><fig id="F2" position="float" orientation="portrait"><object-id xmlns:xlink="http://www.w3.org/1999/xlink" content-type="doi" xlink:type="simple">10.3897/zookeys.1065.69870.figure2</object-id><object-id xmlns:xlink="http://www.w3.org/1999/xlink" content-type="arpha" xlink:type="simple">136A1B43-D5DE-51CB-B5D6-31B25F90BD7F</object-id><label>Figure 2.</label><caption><p>Holotype male of <tp:taxon-name><tp:taxon-name-part taxon-name-part-type="genus" reg="Polypedilum">Polypedilum</tp:taxon-name-part> (<tp:taxon-name-part taxon-name-part-type="subgenus" reg="Collartomyia">Collartomyia</tp:taxon-name-part>) <tp:taxon-name-part taxon-name-part-type="species" reg="baishanzuensis">baishanzuensis</tp:taxon-name-part></tp:taxon-name> Song &amp; Qi, sp. nov.</p></caption><graphic xmlns:xlink="http://www.w3.org/1999/xlink" xlink:href="zookeys-1065-001-g002.jpg" position="float" orientation="portrait" xlink:type="simple" id="oo_601890.jpg"><uri content-type="original_file" xlink:type="simple">https://binary.pensoft.net/fig/601890</uri></graphic></fig><p><bold><italic>Head</italic></bold> (Fig. <xref ref-type="fig" rid="F3">3B</xref>). Frontal tubercle absent. Antenna with 13 flagellomeres, ultimate flagellomere 480 µm long; <abbrev xmlns:xlink="http://www.w3.org/1999/xlink" xlink:title="antennal ratio" id="ABBRID0EBSAG" xlink:type="simple">AR</abbrev> 0.77. Temporal setae 16, including 8 inner verticals and 8 outer verticals; Clypeus with 57 setae; Palpomere lengths (in μm): 70, 95, 277, 145, 330. Length of 5<sup>th</sup> palpomere / 3<sup>rd</sup> palpomere 1.19.</p><fig id="F3" position="float" orientation="portrait"><object-id xmlns:xlink="http://www.w3.org/1999/xlink" content-type="doi" xlink:type="simple">10.3897/zookeys.1065.69870.figure3</object-id><object-id xmlns:xlink="http://www.w3.org/1999/xlink" content-type="arpha" xlink:type="simple">20FD5E0B-5AA2-54F5-A5EE-0E09E6D2C1E8</object-id><label>Figure 3.</label><caption><p>Holotype male of <tp:taxon-name><tp:taxon-name-part taxon-name-part-type="genus" reg="Polypedilum">Polypedilum</tp:taxon-name-part> (<tp:taxon-name-part taxon-name-part-type="subgenus" reg="Collartomyia">Collartomyia</tp:taxon-name-part>) <tp:taxon-name-part taxon-name-part-type="species" reg="baishanzuensis">baishanzuensis</tp:taxon-name-part></tp:taxon-name> Song &amp; Qi, sp. nov. <bold>A</bold> wing <bold>B</bold> head <bold>C</bold> legs.</p></caption><graphic xmlns:xlink="http://www.w3.org/1999/xlink" xlink:href="zookeys-1065-001-g003.jpg" position="float" orientation="portrait" xlink:type="simple" id="oo_601891.jpg"><uri content-type="original_file" xlink:type="simple">https://binary.pensoft.net/fig/601891</uri></graphic></fig><p><bold><italic>Thorax</italic></bold>. Dorsocentrals 50; acrostichals 8; prealars 16; scutellum with 39 setae.</p><p><bold><italic>Wing</italic></bold> (Fig. <xref ref-type="fig" rid="F3">3A</xref>). <abbrev xmlns:xlink="http://www.w3.org/1999/xlink" xlink:title="venarum ratio" id="ABBRID0E3TAG" xlink:type="simple">VR</abbrev> 1.14; Brachiolum without setae; R with 32 setae; R<sub>1</sub> with 44 setae; R<sub>4+5</sub> with 69 setae; Squama with 33 setae. Anal lobe moderately developed.</p><p><bold><italic>Legs</italic></bold> (Fig. <xref ref-type="fig" rid="F3">3C</xref>). Terminal scale of fore tibia pointed, 37 μm long. Spur of mid tibia 55 μm long including 32 tooth comb, unspurred comb with 33 teeth. Spur of hind tibia 65 μm long including 26 teeth, unspurred comb with 32 teeth. Lengths (in µm) and proportions of legs as in Table <xref ref-type="table" rid="T2">2</xref>.</p><table-wrap id="T2" position="float" orientation="portrait"><label>Table 2.</label><caption><p>Lengths (in µm) and proportions of legs of holotype male of <tp:taxon-name><tp:taxon-name-part taxon-name-part-type="genus" reg="Polypedilum">Polypedilum</tp:taxon-name-part> (<tp:taxon-name-part taxon-name-part-type="subgenus" reg="Collartomyia">Collartomyia</tp:taxon-name-part>) <tp:taxon-name-part taxon-name-part-type="species" reg="baishanzuensis">baishanzuensis</tp:taxon-name-part></tp:taxon-name> sp. nov. (n = 1).</p></caption><table id="TID0EYPAI" rules="all"><tbody><tr><th rowspan="1" colspan="1"/><th rowspan="1" colspan="1">
                      <abbrev xmlns:xlink="http://www.w3.org/1999/xlink" xlink:title="femur" id="ABBRID0EWVAG" xlink:type="simple">Fe</abbrev>
                    </th><th rowspan="1" colspan="1">
                      <abbrev xmlns:xlink="http://www.w3.org/1999/xlink" xlink:title="tibia" id="ABBRID0E5VAG" xlink:type="simple">Ti</abbrev>
                    </th><th rowspan="1" colspan="1">
                      <abbrev xmlns:xlink="http://www.w3.org/1999/xlink" xlink:title="tarsomere" id="ABBRID0EGWAG" xlink:type="simple">Ta</abbrev>
                      <sub>1</sub>
                    </th><th rowspan="1" colspan="1">
                      <abbrev xmlns:xlink="http://www.w3.org/1999/xlink" xlink:title="tarsomere" id="ABBRID0EQWAG" xlink:type="simple">Ta</abbrev>
                      <sub>2</sub>
                    </th><th rowspan="1" colspan="1">
                      <abbrev xmlns:xlink="http://www.w3.org/1999/xlink" xlink:title="tarsomere" id="ABBRID0E1WAG" xlink:type="simple">Ta</abbrev>
                      <sub>3</sub>
                    </th><th rowspan="1" colspan="1">
                      <abbrev xmlns:xlink="http://www.w3.org/1999/xlink" xlink:title="tarsomere" id="ABBRID0EEXAG" xlink:type="simple">Ta</abbrev>
                      <sub>4</sub>
                    </th><th rowspan="1" colspan="1">
                      <abbrev xmlns:xlink="http://www.w3.org/1999/xlink" xlink:title="tarsomere" id="ABBRID0EOXAG" xlink:type="simple">Ta</abbrev>
                      <sub>5</sub>
                    </th><th rowspan="1" colspan="1">
                      <abbrev xmlns:xlink="http://www.w3.org/1999/xlink" xlink:title="leg ratio" id="ABBRID0EYXAG" xlink:type="simple">LR</abbrev>
                    </th><th rowspan="1" colspan="1">
                      <abbrev xmlns:xlink="http://www.w3.org/1999/xlink" xlink:title="beinverhältnisse" id="ABBRID0EAYAG" xlink:type="simple">BV</abbrev>
                    </th><th rowspan="1" colspan="1">SV</th><th rowspan="1" colspan="1">
                      <abbrev xmlns:xlink="http://www.w3.org/1999/xlink" xlink:title="bristle ratio" id="ABBRID0ELYAG" xlink:type="simple">BR</abbrev>
                    </th></tr><tr><td rowspan="1" colspan="1">P1</td><td rowspan="1" colspan="1">1300</td><td rowspan="1" colspan="1">1010</td><td rowspan="1" colspan="1">1250</td><td rowspan="1" colspan="1">850</td><td rowspan="1" colspan="1">660</td><td rowspan="1" colspan="1">550</td><td rowspan="1" colspan="1">265</td><td rowspan="1" colspan="1">1.24</td><td rowspan="1" colspan="1">0.65</td><td rowspan="1" colspan="1">1.85</td><td rowspan="1" colspan="1">3.03</td></tr><tr><td rowspan="1" colspan="1">P2</td><td rowspan="1" colspan="1">1450</td><td rowspan="1" colspan="1">1150</td><td rowspan="1" colspan="1">640</td><td rowspan="1" colspan="1">395</td><td rowspan="1" colspan="1">305</td><td rowspan="1" colspan="1">200</td><td rowspan="1" colspan="1">150</td><td rowspan="1" colspan="1">0.56</td><td rowspan="1" colspan="1">0.32</td><td rowspan="1" colspan="1">4.06</td><td rowspan="1" colspan="1">3.90</td></tr><tr><td rowspan="1" colspan="1">P3</td><td rowspan="1" colspan="1">1600</td><td rowspan="1" colspan="1">1260</td><td rowspan="1" colspan="1">960</td><td rowspan="1" colspan="1">550</td><td rowspan="1" colspan="1">430</td><td rowspan="1" colspan="1">280</td><td rowspan="1" colspan="1">160</td><td rowspan="1" colspan="1">0.77</td><td rowspan="1" colspan="1">0.37</td><td rowspan="1" colspan="1">2.98</td><td rowspan="1" colspan="1">2.90</td></tr></tbody></table></table-wrap><p><bold><italic>Hypopygium</italic></bold> (Figs <xref ref-type="fig" rid="F4">4</xref>–<xref ref-type="fig" rid="F5">5</xref>). Basal part of abdominal segment VIII distinctly triangular and markedly pointed at base (Fig. <xref ref-type="fig" rid="F4">4A</xref>, <xref ref-type="fig" rid="F4">4E</xref>). Anal tergite with 27 median setae, laterosternite with 5 setae; Anal tergite bands strongly developed and sclerotized, forming a circle completely surrounding median setae. Anal point (Fig. <xref ref-type="fig" rid="F4">4B</xref>) 125 μm long and 27.5 μm wide at base, 5 μm at apex; transverse sternapodeme 112 μm long, phallapodeme 175 μm long. Basal part of superior volsella (50 μm long and 50 μm wide) covered with microtrichia and with 6 long setae along inner base and one long seta on outer side; projecting part of superior volsella 105 μm long, with 2 long setae along the distal outer part (Fig. <xref ref-type="fig" rid="F4">4C</xref>). Inferior volsella (Fig. <xref ref-type="fig" rid="F4">4D</xref>) 217 μm long, with 3 tubercle-like projections with strong macrosetae. Gonostylus 262 μm long with macrosetae along distal inner margin. <abbrev xmlns:xlink="http://www.w3.org/1999/xlink" xlink:title="hypopygium ratio" id="ABBRID0EB4AG" xlink:type="simple">HR</abbrev> 1.0. <abbrev xmlns:xlink="http://www.w3.org/1999/xlink" xlink:title="hypopygium value" id="ABBRID0EF4AG" xlink:type="simple">HV</abbrev> 1.69.</p><fig id="F4" position="float" orientation="portrait"><object-id xmlns:xlink="http://www.w3.org/1999/xlink" content-type="doi" xlink:type="simple">10.3897/zookeys.1065.69870.figure4</object-id><object-id xmlns:xlink="http://www.w3.org/1999/xlink" content-type="arpha" xlink:type="simple">C460E75A-33C9-5A41-A4D3-7D71EF20E8D9</object-id><label>Figure 4.</label><caption><p>Holotype male of <tp:taxon-name><tp:taxon-name-part taxon-name-part-type="genus" reg="Polypedilum">Polypedilum</tp:taxon-name-part> (<tp:taxon-name-part taxon-name-part-type="subgenus" reg="Collartomyia">Collartomyia</tp:taxon-name-part>) <tp:taxon-name-part taxon-name-part-type="species" reg="baishanzuensis">baishanzuensis</tp:taxon-name-part></tp:taxon-name> Song &amp; Qi, sp. nov. <bold>A</bold> tergite VIII <bold>B</bold> hypopygium, dorsal view <bold>C</bold> superior volsella <bold>D</bold> inferior volsella <bold>E</bold> hypopygium, ventral view.</p></caption><graphic xmlns:xlink="http://www.w3.org/1999/xlink" xlink:href="zookeys-1065-001-g004.jpg" position="float" orientation="portrait" xlink:type="simple" id="oo_601892.jpg"><uri content-type="original_file" xlink:type="simple">https://binary.pensoft.net/fig/601892</uri></graphic></fig><fig id="F5" position="float" orientation="portrait"><object-id xmlns:xlink="http://www.w3.org/1999/xlink" content-type="doi" xlink:type="simple">10.3897/zookeys.1065.69870.figure5</object-id><object-id xmlns:xlink="http://www.w3.org/1999/xlink" content-type="arpha" xlink:type="simple">1D81EF27-CB23-5582-9834-0FCFBE5C4E1B</object-id><label>Figure 5.</label><caption><p>Holotype male of <tp:taxon-name><tp:taxon-name-part taxon-name-part-type="genus" reg="Polypedilum">Polypedilum</tp:taxon-name-part> (<tp:taxon-name-part taxon-name-part-type="subgenus" reg="Collartomyia">Collartomyia</tp:taxon-name-part>) <tp:taxon-name-part taxon-name-part-type="species" reg="baishanzuensis">baishanzuensis</tp:taxon-name-part></tp:taxon-name> Song &amp; Qi, sp. nov. <bold>A</bold> hypopygium, dorsal view <bold>B</bold> hypopygium, ventral view.</p></caption><graphic xmlns:xlink="http://www.w3.org/1999/xlink" xlink:href="zookeys-1065-001-g005.jpg" position="float" orientation="portrait" xlink:type="simple" id="oo_601893.jpg"><uri content-type="original_file" xlink:type="simple">https://binary.pensoft.net/fig/601893</uri></graphic></fig><p>Immatures and female unknown.</p></tp:treatment-sec><tp:treatment-sec sec-type="ecology" id="SECID0EO6AG"><title>Ecology.</title><p>Material composed of male adults was light-trapped from stones and boulders in a flowing mountain stream (Fig. <xref ref-type="fig" rid="F6">6</xref>), located at an altitude of 1,450 m.</p><fig id="F6" position="float" orientation="portrait"><object-id xmlns:xlink="http://www.w3.org/1999/xlink" content-type="doi" xlink:type="simple">10.3897/zookeys.1065.69870.figure6</object-id><object-id xmlns:xlink="http://www.w3.org/1999/xlink" content-type="arpha" xlink:type="simple">F5B41BB9-B461-54BB-BA2F-B7B1F2BD22A5</object-id><label>Figure 6.</label><caption><p>Type locality of <tp:taxon-name><tp:taxon-name-part taxon-name-part-type="genus" reg="Polypedilum">Polypedilum</tp:taxon-name-part> (<tp:taxon-name-part taxon-name-part-type="subgenus" reg="Collartomyia">Collartomyia</tp:taxon-name-part>) <tp:taxon-name-part taxon-name-part-type="species" reg="baishanzuensis">baishanzuensis</tp:taxon-name-part></tp:taxon-name> Song &amp; Qi sp. nov.</p></caption><graphic xmlns:xlink="http://www.w3.org/1999/xlink" xlink:href="zookeys-1065-001-g006.jpg" position="float" orientation="portrait" xlink:type="simple" id="oo_601894.jpg"><uri content-type="original_file" xlink:type="simple">https://binary.pensoft.net/fig/601894</uri></graphic></fig></tp:treatment-sec><tp:treatment-sec sec-type="distribution" id="SECID0ETABG"><title>Distribution.</title><p>Only known from the type locality in Zhejiang province, China.</p></tp:treatment-sec></tp:taxon-treatment>
